# Supplementary material for: Hydrogen Bond-Regulated Rapid Prototyping and Performance Optimization of Polyvinyl Alcohol–Tannic Acid Hydrogels
Source: Gels. 2025 Aug 1;11(8):602. doi: 10.3390/gels11080602 (PMC12385280; doi:10.3390/gels11080602)
Supplement: Supplementary file 1 [file gels-11-00602-s001.zip]

Archive with 1 entries (1 files):
- gels-3731031-supplementary.pdf
